# Supplementary material for: Exploring the Impact of Primer–Template Mismatches on PCR Performance of DNA Polymerases Varying in Proofreading Activity
Source: Genes (Basel). 2024 Feb 7;15(2):215. doi: 10.3390/genes15020215 (PMC10888005; doi:10.3390/genes15020215)
Supplement: Supplementary file 1 [file genes-15-00215-s001.zip]

Archive with 1 entries (1 files):
- genes-2820991-supplementary.pdf
